# Supplementary material for: Chenodeoxycholic Acid (CDCA) Promoted Intestinal Epithelial Cell Proliferation by Regulating Cell Cycle Progression and Mitochondrial Biogenesis in IPEC-J2 Cells
Source: Antioxidants (Basel). 2022 Nov 18;11(11):2285. doi: 10.3390/antiox11112285 (PMC9687205; doi:10.3390/antiox11112285)
Supplement: Supplementary file 1 [file antioxidants-11-02285-s001.zip]

Archive with 5 entries (5 files):
- Supplementary Tables S1, S2 and Figures S1-S3.pdf
- Table S3.csv
- Table S4.xlsx
- Table S5.xlsx
- Table S6.csv
