# Supplementary material for: Chenodeoxycholic Acid (CDCA) Promoted Intestinal Epithelial Cell Proliferation by Regulating Cell Cycle Progression and Mitochondrial Biogenesis in IPEC-J2 Cells
Source: Antioxidants (Basel). 2022 Nov 18;11(11):2285. doi: 10.3390/antiox11112285 (PMC9687205; doi:10.3390/antiox11112285)
Supplement: Supplementary file 1 [file antioxidants-11-02285-s001.zip › Table S3.csv]

Table S3. The node attributes table for the PPI network
Node1	Node2	node1_accession_id	node2_accession_id	neighborhood_on_chromosome	gene_fusion	phylogenetic_cooccurrence	homology	coexpression	experimentally_determined_interaction	database_annotated	automated_textmining	combined_score
CDC20	CCNB2	ENSSSCG00000003949	ENSSSCG00000004588	0	0	0	0	0.983	0.74	0	0.594	0.999
NCAPD2	NCAPH	ENSSSCG00000000693	ENSSSCG00000008125	0	0	0	0	0.796	0.738	0	0.592	0.999
NCAPH	NCAPG	ENSSSCG00000008125	ENSSSCG00000008747	0	0	0	0	0.8	0.781	0	0.592	0.999
NCAPD2	NCAPG	ENSSSCG00000000693	ENSSSCG00000008747	0	0	0	0	0.964	0.772	0	0.7	0.999
MCM4	CDC45	ENSSSCG00000006273	ENSSSCG00000010122	0	0	0	0	0.806	0.78	0	0.709	0.999
CCNB2	CDK1	ENSSSCG00000004588	ENSSSCG00000010214	0	0	0	0	0.999	0.743	0	0.598	0.999
CDC20	CDK1	ENSSSCG00000003949	ENSSSCG00000010214	0	0	0	0	0.975	0.555	0	0.748	0.999
CDC45	MCM2	ENSSSCG00000010122	ENSSSCG00000011624	0	0	0	0	0.802	0.776	0	0.767	0.999
MCM4	MCM2	ENSSSCG00000006273	ENSSSCG00000011624	0	0	0.261	0.754	0.999	0.824	0	0.722	0.999
NCAPG	SMC4	ENSSSCG00000008747	ENSSSCG00000011731	0	0	0	0	0.998	0.824	0	0.7	0.999
NCAPD2	SMC4	ENSSSCG00000000693	ENSSSCG00000011731	0	0	0	0	0.898	0.824	0	0.71	0.999
CDC20	NEK2	ENSSSCG00000003949	ENSSSCG00000015604	0	0	0	0	0.851	0.824	0	0.655	0.999
CDT1	CDC6	ENSSSCG00000002651	ENSSSCG00000017471	0	0	0	0	0.808	0.646	0	0.722	0.999
MCM2	CDC6	ENSSSCG00000011624	ENSSSCG00000017471	0.053	0	0.223	0	0.788	0.778	0	0.745	0.999
MCM4	CDC6	ENSSSCG00000006273	ENSSSCG00000017471	0.053	0	0	0	0.802	0.758	0	0.703	0.999
KIF4A	TOPOII	ENSSSCG00000012377	ENSSSCG00000017473	0	0	0	0	0.999	0	0	0.323	0.999
ND1	MT-ND2	ENSSSCG00000018065	ENSSSCG00000018069	0.184	0	0.471	0	0.859	0.603	0	0.698	0.999
COX1	COX2	ENSSSCG00000018075	ENSSSCG00000018078	0.257	0.783	0.474	0	0.808	0.743	0	0.699	0.999
COX1	COX3	ENSSSCG00000018075	ENSSSCG00000018082	0.257	0	0.476	0	0.848	0.742	0	0.713	0.999
COX2	COX3	ENSSSCG00000018078	ENSSSCG00000018082	0.257	0	0.479	0	0.808	0.749	0	0.739	0.999
ND1	ND3	ENSSSCG00000018065	ENSSSCG00000018084	0.257	0	0.478	0	0.74	0.669	0	0.699	0.999
MT-ND2	ND3	ENSSSCG00000018069	ENSSSCG00000018084	0.184	0	0.462	0	0.438	0.66	0	0.71	0.999
MT-ND2	ND4L	ENSSSCG00000018069	ENSSSCG00000018086	0	0	0	0	0.779	0.554	0	0.593	0.999
MT-ND2	ND4	ENSSSCG00000018069	ENSSSCG00000018087	0.184	0	0.479	0	0.846	0.66	0	0.711	0.999
ND3	ND4	ENSSSCG00000018084	ENSSSCG00000018087	0.257	0	0.473	0	0.669	0.743	0	0.709	0.999
ND1	ND4	ENSSSCG00000018065	ENSSSCG00000018087	0.257	0	0.478	0	0.846	0.627	0	0.705	0.999
MT-ND2	ND5	ENSSSCG00000018069	ENSSSCG00000018091	0	0	0.478	0	0.835	0.603	0	0.694	0.999
ND1	ND5	ENSSSCG00000018065	ENSSSCG00000018091	0.184	0	0.477	0	0.803	0.603	0	0.7	0.999
ND4	ND5	ENSSSCG00000018087	ENSSSCG00000018091	0.184	0	0.479	0.572	0.846	0.744	0	0.718	0.999
ND3	ND5	ENSSSCG00000018084	ENSSSCG00000018091	0.184	0	0.47	0	0.272	0.66	0	0.694	0.999
ND4	ND6	ENSSSCG00000018087	ENSSSCG00000018092	0	0	0	0	0.77	0.603	0	0.708	0.999
ND3	ND6	ENSSSCG00000018084	ENSSSCG00000018092	0	0	0	0	0.46	0.603	0	0.683	0.999
ND5	ND6	ENSSSCG00000018091	ENSSSCG00000018092	0	0	0	0	0.833	0.603	0	0.593	0.999
MT-ND2	ND6	ENSSSCG00000018069	ENSSSCG00000018092	0	0	0	0	0.771	0.603	0	0.7	0.999
COX1	CYTB	ENSSSCG00000018075	ENSSSCG00000018094	0.257	0.419	0.342	0	0.808	0.634	0	0.724	0.999
MCM2	MCM3	ENSSSCG00000011624	ENSSSCG00000025488	0	0	0.248	0.732	0.999	0.824	0	0.713	0.999
MCM4	MCM3	ENSSSCG00000006273	ENSSSCG00000025488	0	0	0.206	0.724	0.999	0.782	0	0.742	0.999
CDC6	MCM3	ENSSSCG00000017471	ENSSSCG00000025488	0.053	0	0	0	0.806	0.777	0	0.702	0.999
CDC45	MCM3	ENSSSCG00000010122	ENSSSCG00000025488	0	0	0	0	0.807	0.782	0	0.74	0.999
CDK1	CCNB1	ENSSSCG00000010214	ENSSSCG00000029326	0	0	0	0	0.806	0.824	0	0.768	0.999
CDC20	CCNB1	ENSSSCG00000003949	ENSSSCG00000029326	0	0	0	0	0.897	0.824	0	0.707	0.999
PBK	PLK1	ENSSSCG00000009671	ENSSSCG00000026748	0	0	0	0	0.999	0.064	0	0.164	0.999
CDC20	PLK1	ENSSSCG00000003949	ENSSSCG00000026748	0	0	0	0	0.999	0.824	0	0.658	0.999
GMNN	CDT1	ENSSSCG00000036183	ENSSSCG00000002651	0	0	0	0	0.315	0.824	0	0.767	0.998
GINS2	GINS3	ENSSSCG00000040386	ENSSSCG00000002802	0	0	0	0	0.724	0.806	0	0.767	0.998
CDC20	FBXO5	ENSSSCG00000003949	ENSSSCG00000004077	0	0	0	0	0.806	0.824	0	0.556	0.998
NDC80	NUF2	ENSSSCG00000003697	ENSSSCG00000006333	0	0	0	0	0.778	0.787	0	0.636	0.998
EDN1	EDNRB	ENSSSCG00000035598	ENSSSCG00000009477	0	0	0	0	0	0.824	0	0.689	0.998
PRIM2	POLA2	ENSSSCG00000001493	ENSSSCG00000012997	0	0	0	0	0.773	0.778	0	0.663	0.998
NUF2	SPC25	ENSSSCG00000006333	ENSSSCG00000015924	0	0	0	0	0.787	0.803	0	0.759	0.998
ORC4	CDC6	ENSSSCG00000015668	ENSSSCG00000017471	0	0	0	0	0.672	0.782	0	0.698	0.998
CDC45	CDC6	ENSSSCG00000010122	ENSSSCG00000017471	0	0	0	0	0.799	0.469	0	0.703	0.998
ND3	ND4L	ENSSSCG00000018084	ENSSSCG00000018086	0	0	0	0	0.367	0.554	0	0.593	0.998
ND4L	ND4	ENSSSCG00000018086	ENSSSCG00000018087	0	0	0	0	0.781	0.554	0	0.595	0.998
ND4L	ND5	ENSSSCG00000018086	ENSSSCG00000018091	0	0	0	0	0.714	0.554	0	0.577	0.998
ND4L	ND6	ENSSSCG00000018086	ENSSSCG00000018092	0	0	0	0	0.749	0.554	0	0.595	0.998
COX2	CYTB	ENSSSCG00000018078	ENSSSCG00000018094	0.257	0	0.444	0	0.808	0.744	0	0.715	0.998
COX3	CYTB	ENSSSCG00000018082	ENSSSCG00000018094	0.257	0	0.441	0	0.848	0.744	0	0.737	0.998
GINS2	GINS4	ENSSSCG00000040386	ENSSSCG00000037513	0	0	0	0	0.653	0.824	0	0.768	0.998
FEN1	PCNA	ENSSSCG00000028696	ENSSSCG00000030642	0	0	0	0	0.846	0.824	0	0.595	0.998
LIG1	PCNA	ENSSSCG00000003128	ENSSSCG00000030642	0	0	0	0	0.803	0.779	0	0.624	0.998
GINS2	GINS1	ENSSSCG00000040386	ENSSSCG00000034913	0	0	0	0	0.75	0.787	0	0.68	0.998
GINS4	GINS1	ENSSSCG00000037513	ENSSSCG00000034913	0	0	0	0	0.338	0.781	0	0.592	0.998
CDC20	AURKB	ENSSSCG00000003949	ENSSSCG00000028924	0	0	0	0	0.934	0.183	0	0.436	0.998
POLA2	PRIM1	ENSSSCG00000012997	ENSSSCG00000026055	0	0	0	0	0.775	0.778	0	0.667	0.998
CCNB1	PLK1	ENSSSCG00000029326	ENSSSCG00000026748	0	0	0	0	0.807	0.458	0	0.731	0.998
CDK1	PLK1	ENSSSCG00000010214	ENSSSCG00000026748	0	0	0	0.602	0.968	0.264	0	0.742	0.998
KIF23	PLK1	ENSSSCG00000004969	ENSSSCG00000026748	0	0	0	0	0.808	0.633	0	0.671	0.998
CDC20	CENPE	ENSSSCG00000003949	ENSSSCG00000023296	0	0	0	0	0.939	0.182	0	0.657	0.998
SMC4	NCAPD3	ENSSSCG00000011731	ENSSSCG00000022192	0	0	0	0	0.802	0.401	0	0.71	0.998
TPI1	GAPDH	ENSSSCG00000000685	ENSSSCG00000050094	0.166	0.175	0	0	0.663	0.585	0	0.495	0.997
CENPT	APITD1	ENSSSCG00000002768	ENSSSCG00000003403	0	0	0	0	0.071	0.755	0	0.694	0.997
ESPL1	CDC20	ENSSSCG00000000265	ENSSSCG00000003949	0	0	0	0	0.846	0.314	0	0.699	0.997
CDC20	ENSSSCG00000004782	ENSSSCG00000003949	ENSSSCG00000004782	0	0	0	0	0.677	0.746	0	0.599	0.997
PLAUR	PLAU	ENSSSCG00000032434	ENSSSCG00000010312	0	0	0	0	0.083	0.674	0	0.767	0.997
KIF23	KIF11	ENSSSCG00000004969	ENSSSCG00000010471	0	0	0	0.583	0.846	0	0	0.487	0.997
CDT1	MCM2	ENSSSCG00000002651	ENSSSCG00000011624	0	0	0	0	0.807	0.364	0	0.716	0.997
ENSSSCG00000003861	MCM2	ENSSSCG00000003861	ENSSSCG00000011624	0.053	0	0	0	0.759	0.739	0	0.592	0.997
NCAPH	SMC4	ENSSSCG00000008125	ENSSSCG00000011731	0	0	0	0	0.796	0.748	0	0.653	0.997
CDK1	CCNB3	ENSSSCG00000010214	ENSSSCG00000012307	0	0	0	0	0.846	0.753	0	0.63	0.997
MCM4	ORC4	ENSSSCG00000006273	ENSSSCG00000015668	0	0	0	0	0.745	0.752	0	0.696	0.997
ND4	CYTB	ENSSSCG00000018087	ENSSSCG00000018094	0.042	0	0	0	0.848	0.176	0	0.754	0.997
ND1	CYTB	ENSSSCG00000018065	ENSSSCG00000018094	0.042	0	0	0	0.852	0.176	0	0.721	0.997
MT-ND2	CYTB	ENSSSCG00000018069	ENSSSCG00000018094	0.042	0	0	0	0.846	0.176	0	0.742	0.997
CCNB2	AURKB	ENSSSCG00000004588	ENSSSCG00000028924	0	0	0	0	0.888	0.509	0	0.371	0.997
KIF2C	AURKB	ENSSSCG00000003931	ENSSSCG00000028924	0	0	0	0	0.846	0.145	0	0.724	0.997
MCM2	RPA3	ENSSSCG00000011624	ENSSSCG00000023886	0	0	0	0	0.799	0.824	0	0	0.997
CCNB2	CCNB1	ENSSSCG00000004588	ENSSSCG00000029326	0	0	0	0.938	0.888	0.803	0	0.648	0.997
PRIM2	PRIM1	ENSSSCG00000001493	ENSSSCG00000026055	0.163	0	0	0	0.629	0.739	0	0.491	0.997
CCNB2	PLK1	ENSSSCG00000004588	ENSSSCG00000026748	0	0	0	0	0.843	0.453	0	0.595	0.997
FANCM	FANCA	ENSSSCG00000005000	ENSSSCG00000024687	0	0	0	0	0.062	0.824	0	0.695	0.997
CENPF	CENPE	ENSSSCG00000015581	ENSSSCG00000023296	0	0	0	0	0.877	0.183	0	0.726	0.997
CDK1	CENPE	ENSSSCG00000010214	ENSSSCG00000023296	0	0	0	0	0.939	0.167	0	0.435	0.997
POLA2	POLA1	ENSSSCG00000012997	ENSSSCG00000022240	0	0	0	0	0.778	0.777	0	0.593	0.997
CDT1	ENSSSCG00000003861	ENSSSCG00000002651	ENSSSCG00000003861	0	0	0	0	0.674	0.781	0	0.595	0.996
CDC20	TTK	ENSSSCG00000003949	ENSSSCG00000004466	0	0	0	0	0.985	0.449	0	0.596	0.996
CDT1	MCM4	ENSSSCG00000002651	ENSSSCG00000006273	0	0	0	0	0.808	0.209	0	0.71	0.996
ENSSSCG00000003861	MCM4	ENSSSCG00000003861	ENSSSCG00000006273	0.053	0	0	0	0.689	0.74	0	0.59	0.996
IL33	IL1RL1	ENSSSCG00000005203	ENSSSCG00000008159	0	0	0	0	0.062	0.79	0	0.758	0.996
ENSSSCG00000003861	CDC45	ENSSSCG00000003861	ENSSSCG00000010122	0	0	0	0	0.669	0.756	0	0.574	0.996
MCM2	POLA2	ENSSSCG00000011624	ENSSSCG00000012997	0	0	0	0	0.846	0.573	0	0.595	0.996
POLD1	POLA2	ENSSSCG00000003216	ENSSSCG00000012997	0	0	0	0	0.806	0.44	0	0.685	0.996
NDC80	SPC25	ENSSSCG00000003697	ENSSSCG00000015924	0	0	0	0	0.557	0.743	0	0.703	0.996
FANCM	EME1	ENSSSCG00000005000	ENSSSCG00000017571	0	0	0	0	0.065	0.739	0	0.699	0.996
ORC4	MCM3	ENSSSCG00000015668	ENSSSCG00000025488	0	0	0	0	0.572	0.753	0	0.695	0.996
ENSSSCG00000003861	MCM3	ENSSSCG00000003861	ENSSSCG00000025488	0.053	0	0	0	0.768	0.692	0	0.581	0.996
CDK1	AURKB	ENSSSCG00000010214	ENSSSCG00000028924	0	0	0.454	0.732	0.902	0.461	0	0.7	0.996
AURKB	CCNB1	ENSSSCG00000028924	ENSSSCG00000029326	0	0	0	0	0.846	0.509	0	0.517	0.996
KIF2C	PLK1	ENSSSCG00000003931	ENSSSCG00000026748	0	0	0	0	0.757	0.308	0	0.596	0.996
KIF20A	PLK1	ENSSSCG00000014326	ENSSSCG00000026748	0	0	0	0	0.754	0.373	0	0.7	0.996
KIF11	CENPE	ENSSSCG00000010471	ENSSSCG00000023296	0	0	0	0.622	0.941	0.2	0	0.696	0.996
AURKB	CENPE	ENSSSCG00000028924	ENSSSCG00000023296	0	0	0	0	0.846	0.193	0	0.631	0.996
ENSSSCG00000026982	HIST2H2BE	ENSSSCG00000036469	ENSSSCG00000044013	0	0.001	0	0	0.2	0.6	0	0.216	0.996
RAD51	BRCA2	ENSSSCG00000004766	ENSSSCG00000029039	0	0	0	0	0.112	0.744	0	0.67	0.996
BRCA1	BRCA2	ENSSSCG00000022101	ENSSSCG00000029039	0	0	0	0	0.164	0.459	0	0.55	0.996
KIF2C	CDC20	ENSSSCG00000003931	ENSSSCG00000003949	0	0	0	0	0.933	0.074	0	0.416	0.995
CDK1	KIF11	ENSSSCG00000010214	ENSSSCG00000010471	0	0	0	0	0.928	0.201	0	0.679	0.995
KIF11	KIF15	ENSSSCG00000010471	ENSSSCG00000011309	0	0	0	0.63	0.804	0	0	0.657	0.995
MCM2	ORC4	ENSSSCG00000011624	ENSSSCG00000015668	0	0	0	0	0.369	0.791	0	0.689	0.995
ENSSSCG00000003861	CDC6	ENSSSCG00000003861	ENSSSCG00000017471	0	0	0	0.686	0.787	0.781	0	0.596	0.995
ND3	CYTB	ENSSSCG00000018084	ENSSSCG00000018094	0	0	0	0	0.762	0.176	0	0.765	0.995
ND5	CYTB	ENSSSCG00000018091	ENSSSCG00000018094	0.042	0	0	0	0.812	0.176	0	0.708	0.995
CDT1	MCM3	ENSSSCG00000002651	ENSSSCG00000025488	0	0	0	0	0.807	0.209	0	0.707	0.995
GINS3	GINS4	ENSSSCG00000002802	ENSSSCG00000037513	0	0	0	0	0.113	0.824	0	0.768	0.995
POLD1	PCNA	ENSSSCG00000003216	ENSSSCG00000030642	0.043	0	0	0	0.519	0.75	0	0.654	0.995
POLD1	POLE	ENSSSCG00000003216	ENSSSCG00000033051	0	0	0.214	0	0.773	0.454	0	0.611	0.995
GINS3	GINS1	ENSSSCG00000002802	ENSSSCG00000034913	0	0	0	0	0.506	0.744	0	0.663	0.995
ESPL1	AURKB	ENSSSCG00000000265	ENSSSCG00000028924	0	0	0	0	0.846	0	0	0.487	0.995
NDC80	AURKB	ENSSSCG00000003697	ENSSSCG00000028924	0	0	0	0	0.798	0.302	0	0.699	0.995
FOXM1	PLK1	ENSSSCG00000000739	ENSSSCG00000026748	0	0	0	0	0.792	0.144	0	0.738	0.995
ESPL1	PLK1	ENSSSCG00000000265	ENSSSCG00000026748	0	0	0	0	0.667	0.452	0	0.592	0.995
FBXO5	PLK1	ENSSSCG00000004077	ENSSSCG00000026748	0	0	0	0	0.788	0.183	0	0.712	0.995
FANCM	C19orf40	ENSSSCG00000005000	ENSSSCG00000040905	0	0	0	0	0.076	0.824	0	0.767	0.995
C19orf40	FANCA	ENSSSCG00000040905	ENSSSCG00000024687	0	0	0	0	0	0.824	0	0.768	0.995
PLK1	CENPE	ENSSSCG00000026748	ENSSSCG00000023296	0	0	0	0	0.846	0.176	0	0.518	0.995
ENSSSCG00000026982	HIST1H2AK	ENSSSCG00000036469	ENSSSCG00000041146	0	0	0	0	0.214	0.58	0	0.161	0.995
ENSSSCG00000026982	ENSSSCG00000028729	ENSSSCG00000036469	ENSSSCG00000036231	0	0.004	0	0	0.167	0.437	0	0.216	0.995
ENSSSCG00000028729	ENSSSCG00000027435	ENSSSCG00000036231	ENSSSCG00000036727	0	0.004	0	0	0.167	0.437	0	0.216	0.995
POLE	POLA1	ENSSSCG00000033051	ENSSSCG00000022240	0	0	0	0	0.63	0.581	0	0.459	0.995
CDC20	CASC5	ENSSSCG00000003949	ENSSSCG00000039107	0	0	0	0	0.665	0.706	0	0.515	0.994
NDC80	CASC5	ENSSSCG00000003697	ENSSSCG00000039107	0	0	0	0	0.744	0.395	0	0.659	0.994
NUF2	CDK1	ENSSSCG00000006333	ENSSSCG00000010214	0	0	0	0	0.924	0	0	0.243	0.994
KIF11	KIF4A	ENSSSCG00000010471	ENSSSCG00000012377	0	0	0	0.648	0.806	0	0	0.594	0.994
NUP43	NUP160	ENSSSCG00000004105	ENSSSCG00000013223	0	0	0	0	0.068	0.74	0	0.589	0.994
KIF11	KIF20A	ENSSSCG00000010471	ENSSSCG00000014326	0	0	0	0.582	0.807	0	0	0.495	0.994
CDC20	SKP2	ENSSSCG00000003949	ENSSSCG00000016835	0	0	0	0	0.219	0.824	0	0.591	0.994
POLD1	POLD3	ENSSSCG00000003216	ENSSSCG00000027506	0	0	0	0	0.245	0.743	0	0.592	0.994
FOXM1	CCNB1	ENSSSCG00000000739	ENSSSCG00000029326	0	0	0	0	0.784	0.164	0	0.703	0.994
AURKB	PLK1	ENSSSCG00000028924	ENSSSCG00000026748	0	0	0	0.724	0.868	0.43	0	0.698	0.994
PYGO1	ENSSSCG00000026982	ENSSSCG00000004607	ENSSSCG00000036469	0	0	0	0	0	0.746	0	0.061	0.994
NUF2	CENPE	ENSSSCG00000006333	ENSSSCG00000023296	0	0	0	0	0.8	0.21	0	0.704	0.994
NDC80	CENPE	ENSSSCG00000003697	ENSSSCG00000023296	0	0	0	0	0.797	0.357	0	0.595	0.994
CENPK	CENPI	ENSSSCG00000016946	ENSSSCG00000012491	0	0	0	0	0.165	0.484	0	0.461	0.994
CDC45	POLA1	ENSSSCG00000010122	ENSSSCG00000022240	0	0	0	0	0.75	0.55	0	0.571	0.994
MCM2	POLA1	ENSSSCG00000011624	ENSSSCG00000022240	0	0	0	0	0.78	0.574	0	0.484	0.994
PRIM2	POLA1	ENSSSCG00000001493	ENSSSCG00000022240	0	0	0	0	0.626	0.739	0	0.468	0.994
LIG1	POLD1	ENSSSCG00000003128	ENSSSCG00000003216	0	0	0	0	0.806	0.156	0	0.632	0.993
FBXO5	CDK1	ENSSSCG00000004077	ENSSSCG00000010214	0	0	0	0	0.789	0.183	0	0.603	0.993
KIF2C	CDK1	ENSSSCG00000003931	ENSSSCG00000010214	0	0	0	0	0.838	0.164	0	0.428	0.993
TTK	CDK1	ENSSSCG00000004466	ENSSSCG00000010214	0	0	0	0	0.977	0.376	0	0.506	0.993
FOXM1	CDK1	ENSSSCG00000000739	ENSSSCG00000010214	0	0	0	0	0.801	0.209	0	0.637	0.993
CDC20	KIF11	ENSSSCG00000003949	ENSSSCG00000010471	0	0	0	0	0.973	0.196	0	0.473	0.993
KIF23	KIF4A	ENSSSCG00000004969	ENSSSCG00000012377	0	0	0	0.588	0.808	0.127	0	0.699	0.993
MCM4	POLA2	ENSSSCG00000006273	ENSSSCG00000012997	0	0	0	0	0.808	0.207	0	0.629	0.993
ENSSSCG00000004782	NEK2	ENSSSCG00000004782	ENSSSCG00000015604	0	0	0	0	0.671	0.745	0	0.337	0.993
ENSSSCG00000003861	ORC4	ENSSSCG00000003861	ENSSSCG00000015668	0	0	0	0	0.451	0.755	0	0.591	0.993
CENPL	CENPK	ENSSSCG00000015496	ENSSSCG00000016946	0	0	0	0	0.066	0	0	0.593	0.993
ND1	ND4L	ENSSSCG00000018065	ENSSSCG00000018086	0	0	0	0	0.517	0.554	0	0.591	0.993
ND1	ND6	ENSSSCG00000018065	ENSSSCG00000018092	0	0	0	0	0.295	0.603	0	0.697	0.993
RAD51	BRCA1	ENSSSCG00000004766	ENSSSCG00000022101	0	0	0	0	0.168	0.564	0	0.599	0.993
RPS10	RPL26	ENSSSCG00000039365	ENSSSCG00000044483	0	0	0	0	0.7	0.783	0	0.546	0.993
CASC5	ZWINT	ENSSSCG00000039107	ENSSSCG00000027984	0	0	0	0	0.108	0.784	0	0.705	0.993
SKA1	AURKB	ENSSSCG00000004518	ENSSSCG00000028924	0	0	0	0	0.793	0.172	0	0.595	0.993
SGOL1	AURKB	ENSSSCG00000011207	ENSSSCG00000028924	0	0	0	0	0.807	0.183	0	0.623	0.993
HAUS8	HAUS4	ENSSSCG00000036584	ENSSSCG00000033178	0	0	0	0	0	0.784	0	0.709	0.993
CASC5	CENPE	ENSSSCG00000039107	ENSSSCG00000023296	0	0	0	0	0.794	0.044	0	0.705	0.993
DDX58	ISG15	ENSSSCG00000015897	ENSSSCG00000040575	0	0	0	0	0.48	0.267	0	0.502	0.993
NCAPG2	NCAPD3	ENSSSCG00000028169	ENSSSCG00000022192	0	0	0	0	0.519	0.622	0	0.697	0.993
ENSSSCG00000014791	RRM2	ENSSSCG00000014791	ENSSSCG00000031741	0	0	0.479	0	0.515	0.545	0	0.524	0.993
CDK1	AURKA	ENSSSCG00000010214	ENSSSCG00000007493	0	0	0.452	0.759	0.795	0.633	0	0.593	0.993
CDC20	AURKA	ENSSSCG00000003949	ENSSSCG00000007493	0	0	0	0	0.801	0.171	0	0.359	0.993
CENPL	CENPI	ENSSSCG00000015496	ENSSSCG00000012491	0	0	0	0	0.136	0.484	0	0.162	0.993
PRIM1	POLA1	ENSSSCG00000026055	ENSSSCG00000022240	0	0	0	0	0.623	0.74	0	0.456	0.993
POLA2	CDC6	ENSSSCG00000012997	ENSSSCG00000017471	0	0	0	0	0.807	0.188	0	0.594	0.992
MT-ND2	ATP6	ENSSSCG00000018069	ENSSSCG00000018081	0.165	0	0	0	0.808	0	0	0.707	0.992
ATP6	COX3	ENSSSCG00000018081	ENSSSCG00000018082	0	0	0	0	0.808	0.573	0	0.704	0.992
ATP6	ND4	ENSSSCG00000018081	ENSSSCG00000018087	0.181	0	0	0	0.808	0	0	0.707	0.992
AGER	S100B	ENSSSCG00000001437	ENSSSCG00000035756	0	0	0	0	0	0.824	0	0.59	0.992
APITD1	C19orf40	ENSSSCG00000003403	ENSSSCG00000040905	0	0	0	0	0.064	0.824	0	0.591	0.992
CDC20	CCNF	ENSSSCG00000003949	ENSSSCG00000026326	0	0	0	0	0.805	0.374	0	0.317	0.992
MCM4	POLA1	ENSSSCG00000006273	ENSSSCG00000022240	0	0	0	0	0.778	0.492	0	0.415	0.992
MCM3	POLA1	ENSSSCG00000025488	ENSSSCG00000022240	0	0	0	0	0.778	0.554	0	0.339	0.992
POLD1	POLA1	ENSSSCG00000003216	ENSSSCG00000022240	0	0	0	0	0.774	0.268	0	0.593	0.992
FANCI	FANCM	ENSSSCG00000001837	ENSSSCG00000005000	0	0	0	0	0.144	0.189	0	0.709	0.991
CDC20	TACC3	ENSSSCG00000003949	ENSSSCG00000008677	0	0	0	0	0.99	0.144	0	0.136	0.991
NCAPG	CDK1	ENSSSCG00000008747	ENSSSCG00000010214	0	0	0	0	0.989	0.163	0	0.163	0.991
SKA1	SGOL1	ENSSSCG00000004518	ENSSSCG00000011207	0	0	0	0	0.781	0	0	0.643	0.991
CDK1	SGOL1	ENSSSCG00000010214	ENSSSCG00000011207	0	0	0	0	0.807	0.068	0	0.457	0.991
AFP	AHSG	ENSSSCG00000008949	ENSSSCG00000011799	0	0	0	0	0.785	0	0	0	0.991
AGT	ACE2	ENSSSCG00000010184	ENSSSCG00000035893	0	0	0	0	0.063	0.183	0	0.693	0.991
CDC45	POLA2	ENSSSCG00000010122	ENSSSCG00000012997	0	0	0	0	0.806	0.074	0	0.595	0.991
CDK1	CDCA5	ENSSSCG00000010214	ENSSSCG00000013008	0	0	0	0	0.765	0.144	0	0.592	0.991
NUF2	CENPF	ENSSSCG00000006333	ENSSSCG00000015581	0	0	0	0	0.804	0	0	0.082	0.991
POLA2	ORC4	ENSSSCG00000012997	ENSSSCG00000015668	0	0	0	0	0.744	0.059	0	0.692	0.991
ND1	COX1	ENSSSCG00000018065	ENSSSCG00000018075	0	0	0	0	0.819	0	0	0.716	0.991
ATP8	ATP6	ENSSSCG00000018080	ENSSSCG00000018081	0	0	0	0	0.198	0	0	0.355	0.991
ATP6	ND3	ENSSSCG00000018081	ENSSSCG00000018084	0.205	0	0	0	0.777	0	0	0.707	0.991
POLA2	PCNA	ENSSSCG00000012997	ENSSSCG00000030642	0	0	0	0	0.806	0	0	0.599	0.991
POLA2	POLE	ENSSSCG00000012997	ENSSSCG00000033051	0	0	0	0	0.667	0.44	0	0.591	0.991
CDCA5	AURKB	ENSSSCG00000013008	ENSSSCG00000028924	0	0	0	0	0.788	0	0	0.593	0.991
KIF2C	CCNB1	ENSSSCG00000003931	ENSSSCG00000029326	0	0	0	0	0.86	0.14	0	0.198	0.991
ERCC6L	PLK1	ENSSSCG00000021834	ENSSSCG00000026748	0	0	0	0	0.192	0.784	0	0.595	0.991
GGPS1	ENSSSCG00000029066	ENSSSCG00000031680	ENSSSCG00000029066	0.118	0	0	0	0.093	0	0	0.377	0.991
ENSSSCG00000004782	CENPE	ENSSSCG00000004782	ENSSSCG00000023296	0	0	0	0	0.737	0.299	0	0.595	0.991
KIF2C	CCNB2	ENSSSCG00000003931	ENSSSCG00000004588	0	0	0	0	0.846	0.14	0	0.23	0.99
APITD1	FANCM	ENSSSCG00000003403	ENSSSCG00000005000	0	0	0	0	0.062	0.824	0	0.517	0.99
KIF2C	NUF2	ENSSSCG00000003931	ENSSSCG00000006333	0	0	0	0	0.777	0.17	0	0.067	0.99
CDC20	NUF2	ENSSSCG00000003949	ENSSSCG00000006333	0	0	0	0	0.846	0	0	0.404	0.99
RAD51	EXO1	ENSSSCG00000004766	ENSSSCG00000010865	0.055	0	0	0	0.488	0.44	0	0.7	0.99
CDK1	SMC4	ENSSSCG00000010214	ENSSSCG00000011731	0	0	0	0	0.806	0.362	0	0.271	0.99
KIF23	KIF20A	ENSSSCG00000004969	ENSSSCG00000014326	0	0	0	0.666	0.792	0	0	0.635	0.99
KIF4A	KIF20A	ENSSSCG00000012377	ENSSSCG00000014326	0	0	0	0.58	0.831	0.127	0	0.403	0.99
CDC45	ORC4	ENSSSCG00000010122	ENSSSCG00000015668	0	0	0	0	0.282	0.074	0	0.676	0.99
RAD51	BARD1	ENSSSCG00000004766	ENSSSCG00000016170	0	0	0	0	0.166	0.742	0	0.596	0.99
ATP6	CYTB	ENSSSCG00000018081	ENSSSCG00000018094	0	0	0	0	0.808	0.074	0	0.699	0.99
MCM4	POLE	ENSSSCG00000006273	ENSSSCG00000033051	0	0	0	0	0.777	0.218	0	0.504	0.99
CSF2RB	CSF2	ENSSSCG00000000136	ENSSSCG00000023737	0	0	0	0	0	0.741	0	0.593	0.99
NDC80	ZWINT	ENSSSCG00000003697	ENSSSCG00000027984	0	0	0	0	0.447	0.74	0	0.414	0.99
ENSSSCG00000004782	AURKB	ENSSSCG00000004782	ENSSSCG00000028924	0	0	0	0	0.684	0.213	0	0.5	0.99
NUF2	AURKB	ENSSSCG00000006333	ENSSSCG00000028924	0	0	0	0	0.803	0.164	0	0.508	0.99
CCNB3	CCNB1	ENSSSCG00000012307	ENSSSCG00000029326	0	0	0	0.765	0.78	0.732	0	0.596	0.99
CDC45	PRIM1	ENSSSCG00000010122	ENSSSCG00000026055	0	0	0	0	0.754	0	0	0.46	0.99
NDC80	PLK1	ENSSSCG00000003697	ENSSSCG00000026748	0	0	0	0	0.795	0.191	0	0.413	0.99
DNMT1	ENSSSCG00000026982	ENSSSCG00000013659	ENSSSCG00000036469	0	0	0	0	0.062	0.745	0	0.275	0.99
CENPM	CENPI	ENSSSCG00000035991	ENSSSCG00000012491	0	0	0	0	0.166	0.53	0	0.489	0.99
PRIM2	POLD1	ENSSSCG00000001493	ENSSSCG00000003216	0	0	0	0	0.627	0.387	0	0.577	0.989
ESPL1	KIF2C	ENSSSCG00000000265	ENSSSCG00000003931	0	0	0	0	0.846	0.108	0	0.129	0.989
NDC80	CDC20	ENSSSCG00000003697	ENSSSCG00000003949	0	0	0	0	0.8	0	0	0.396	0.989
KIF23	CDK1	ENSSSCG00000004969	ENSSSCG00000010214	0	0	0	0	0.846	0.164	0	0.666	0.989
CDC20	SGOL1	ENSSSCG00000003949	ENSSSCG00000011207	0	0	0	0	0.805	0.045	0	0.466	0.989
CCNB2	CCNB3	ENSSSCG00000004588	ENSSSCG00000012307	0	0	0	0.779	0.78	0.732	0	0.596	0.989
SGOL1	CDCA5	ENSSSCG00000011207	ENSSSCG00000013008	0	0	0	0	0.745	0.175	0	0.543	0.989
NUF2	KIF18A	ENSSSCG00000006333	ENSSSCG00000013332	0	0	0	0	0.793	0.21	0	0.285	0.989
KIF2C	CENPF	ENSSSCG00000003931	ENSSSCG00000015581	0	0	0	0	0.808	0.064	0	0.218	0.989
CDC20	CENPF	ENSSSCG00000003949	ENSSSCG00000015581	0	0	0	0	0.799	0	0	0.327	0.989
KIF2C	KIF18B	ENSSSCG00000003931	ENSSSCG00000017342	0	0	0	0.665	0.8	0.393	0	0.656	0.989
GMNN	CDC6	ENSSSCG00000036183	ENSSSCG00000017471	0	0	0	0	0.505	0	0	0.705	0.989
POLD1	FEN1	ENSSSCG00000003216	ENSSSCG00000028696	0	0	0	0	0.568	0.363	0	0.669	0.989
BARD1	BRCA1	ENSSSCG00000016170	ENSSSCG00000022101	0	0	0	0.544	0.093	0.824	0	0.596	0.989
MSH2	PCNA	ENSSSCG00000008428	ENSSSCG00000030642	0	0	0	0	0.529	0.588	0	0.501	0.989
NUF2	ZWINT	ENSSSCG00000006333	ENSSSCG00000027984	0	0	0	0	0.207	0.784	0	0.48	0.989
NDC80	CCNB1	ENSSSCG00000003697	ENSSSCG00000029326	0	0	0	0	0.74	0.175	0	0.247	0.989
PCNA	PRIM1	ENSSSCG00000030642	ENSSSCG00000026055	0.184	0	0	0	0.763	0	0	0.539	0.989
KIF11	PLK1	ENSSSCG00000010471	ENSSSCG00000026748	0	0	0	0	0.933	0.186	0	0.596	0.989
BORA	PLK1	ENSSSCG00000025120	ENSSSCG00000026748	0	0	0	0	0.511	0.183	0	0.759	0.989
APITD1	FANCA	ENSSSCG00000003403	ENSSSCG00000024687	0	0	0	0	0.062	0.824	0	0.414	0.989
SKA1	CENPE	ENSSSCG00000004518	ENSSSCG00000023296	0	0	0	0	0.661	0.144	0	0.548	0.989
CCNB2	CENPE	ENSSSCG00000004588	ENSSSCG00000023296	0	0	0	0	0.806	0.14	0	0.306	0.989
CCNB1	CENPE	ENSSSCG00000029326	ENSSSCG00000023296	0	0	0	0	0.798	0.14	0	0.337	0.989
PLK1	AURKA	ENSSSCG00000026748	ENSSSCG00000007493	0	0	0	0.732	0.794	0.43	0	0.633	0.989
PCNA	POLA1	ENSSSCG00000030642	ENSSSCG00000022240	0.043	0	0	0	0.684	0.431	0	0.497	0.989
NDC80	KIF2C	ENSSSCG00000003697	ENSSSCG00000003931	0	0	0	0	0.792	0.18	0	0.415	0.988
CASC5	ENSSSCG00000004782	ENSSSCG00000039107	ENSSSCG00000004782	0	0	0	0	0.198	0.738	0	0.51	0.988
CASC5	NUF2	ENSSSCG00000039107	ENSSSCG00000006333	0	0	0	0	0.468	0.316	0	0.71	0.988
CDCA3	CDK1	ENSSSCG00000000683	ENSSSCG00000010214	0	0	0	0	0.981	0	0	0.343	0.988
KIF2C	KIF11	ENSSSCG00000003931	ENSSSCG00000010471	0	0	0	0.631	0.846	0	0	0.488	0.988
MSH2	EXO1	ENSSSCG00000008428	ENSSSCG00000010865	0.054	0	0	0	0.166	0.586	0	0.699	0.988
ESPL1	CDCA5	ENSSSCG00000000265	ENSSSCG00000013008	0	0	0	0	0.657	0	0	0.703	0.988
NDC80	CENPF	ENSSSCG00000003697	ENSSSCG00000015581	0	0	0	0	0.778	0	0	0.464	0.988
CCNB2	CENPF	ENSSSCG00000004588	ENSSSCG00000015581	0	0	0	0	0.807	0	0	0.307	0.988
CENPT	CENPK	ENSSSCG00000002768	ENSSSCG00000016946	0	0	0	0	0.112	0	0	0.223	0.988
CCNE1	CDC6	ENSSSCG00000002855	ENSSSCG00000017471	0	0	0	0	0.517	0.316	0	0.593	0.988
CDCA3	TOPOII	ENSSSCG00000000683	ENSSSCG00000017473	0	0	0	0	0.985	0	0	0.135	0.988
COX1	ATP6	ENSSSCG00000018075	ENSSSCG00000018081	0	0	0	0	0.805	0.105	0	0.698	0.988
SMC4	NCAPG2	ENSSSCG00000011731	ENSSSCG00000028169	0	0	0	0	0.659	0.195	0	0.633	0.988
POLA2	MCM3	ENSSSCG00000012997	ENSSSCG00000025488	0	0	0	0	0.808	0.207	0	0.354	0.988
MCM2	POLE	ENSSSCG00000011624	ENSSSCG00000033051	0	0	0	0	0.628	0.338	0	0.59	0.988
PRIM2	POLE	ENSSSCG00000001493	ENSSSCG00000033051	0	0	0	0	0.517	0.387	0	0.436	0.988
PCNA	POLE	ENSSSCG00000030642	ENSSSCG00000033051	0.043	0	0	0	0.356	0.699	0	0.493	0.988
FANCM	RMI2	ENSSSCG00000005000	ENSSSCG00000022149	0	0	0	0	0.062	0.824	0	0.704	0.988
CENPA	AURKB	ENSSSCG00000038543	ENSSSCG00000028924	0	0	0	0	0.436	0.377	0	0.71	0.988
MCM4	RPA3	ENSSSCG00000006273	ENSSSCG00000023886	0	0	0	0	0.782	0.289	0	0	0.988
CENPF	CCNB1	ENSSSCG00000015581	ENSSSCG00000029326	0	0	0	0	0.794	0	0	0.431	0.988
POLD1	PRIM1	ENSSSCG00000003216	ENSSSCG00000026055	0	0	0	0	0.673	0.391	0	0.504	0.988
GTSE1	PLK1	ENSSSCG00000000002	ENSSSCG00000026748	0	0	0	0	0.685	0.183	0	0.594	0.988
SMC4	PLK1	ENSSSCG00000011731	ENSSSCG00000026748	0	0	0	0	0.794	0.211	0	0.319	0.988
FANCI	FANCA	ENSSSCG00000001837	ENSSSCG00000024687	0	0	0	0	0.081	0	0	0.761	0.988
TNNC2	TNNT2	ENSSSCG00000007424	ENSSSCG00000023031	0	0	0	0	0.575	0.55	0	0.364	0.988
CDK1	NCAPD3	ENSSSCG00000010214	ENSSSCG00000022192	0	0	0	0	0.796	0	0	0.182	0.988
ENSSSCG00000026982	ENSSSCG00000027435	ENSSSCG00000036469	ENSSSCG00000036727	0	0	0	0.985	0	0.746	0	0	0.988
CENPT	CENPI	ENSSSCG00000002768	ENSSSCG00000012491	0	0	0	0	0.091	0	0	0.275	0.988
POLD3	POLA1	ENSSSCG00000027506	ENSSSCG00000022240	0	0	0	0	0.203	0.69	0	0.363	0.988
ESPL1	ENSSSCG00000004782	ENSSSCG00000000265	ENSSSCG00000004782	0	0	0	0	0.702	0	0	0.417	0.987
NDC80	CDK1	ENSSSCG00000003697	ENSSSCG00000010214	0	0	0	0	0.802	0	0	0.278	0.987
ENSSSCG00000004782	CDK1	ENSSSCG00000004782	ENSSSCG00000010214	0	0	0	0	0.673	0.333	0	0.508	0.987
KIF2C	SGOL1	ENSSSCG00000003931	ENSSSCG00000011207	0	0	0	0	0.807	0.059	0	0.415	0.987
KIF15	KIF20A	ENSSSCG00000011309	ENSSSCG00000014326	0	0	0	0.577	0.807	0	0	0.319	0.987
KIF2C	KIF20A	ENSSSCG00000003931	ENSSSCG00000014326	0	0	0	0.576	0.846	0	0	0.433	0.987
CENPT	CENPL	ENSSSCG00000002768	ENSSSCG00000015496	0	0	0	0	0.062	0	0	0.238	0.987
CDK1	CENPF	ENSSSCG00000010214	ENSSSCG00000015581	0	0	0	0	0.799	0	0	0.314	0.987
