# Supplementary material for: Chenodeoxycholic Acid (CDCA) Promoted Intestinal Epithelial Cell Proliferation by Regulating Cell Cycle Progression and Mitochondrial Biogenesis in IPEC-J2 Cells
Source: Antioxidants (Basel). 2022 Nov 18;11(11):2285. doi: 10.3390/antiox11112285 (PMC9687205; doi:10.3390/antiox11112285)
Supplement: Supplementary file 1 [file antioxidants-11-02285-s001.zip › Table S4.xlsx]

## Sheet: string_node_degrees
Table S4. The nodes degree information of PPI network
#node	identifier	node_degree
CDK1	9823.ENSSSCP00000010890	89
AURKB	9823.ENSSSCP00000022968	79
KIF11	9823.ENSSSCP00000011160	77
PLK1	9823.ENSSSCP00000023889	77
CDC20	9823.ENSSSCP00000004268	76
CDC6	9823.ENSSSCP00000018515	76
CDC45	9823.ENSSSCP00000010795	75
NCAPG	9823.ENSSSCP00000009323	75
AURKA	9823.ENSSSCP00000028760	74
CCNB1	9823.ENSSSCP00000023163	74
NDC80	9823.ENSSSCP00000004004	72
CCNB2	9823.ENSSSCP00000004945	71
MCM2	9823.ENSSSCP00000012387	71
MCM3	9823.ENSSSCP00000019950	71
TOPOII	9823.ENSSSCP00000018518	70
EXO1	9823.ENSSSCP00000011583	69
NCAPH	9823.ENSSSCP00000008675	69
TTK	9823.ENSSSCP00000004816	69
BUB1B	9823.ENSSSCP00000005153	68
MCM4	9823.ENSSSCP00000006686	68
KIF23	9823.ENSSSCP00000005344	67
SMC4	9823.ENSSSCP00000012502	66
KIF20A	9823.ENSSSCP00000015239	65
GINS2	9823.ENSSSCP00000002875	64
NUF2	9823.ENSSSCP00000006752	63
PBK	9823.ENSSSCP00000010328	62
ESPL1	9823.ENSSSCP00000000280	61
RAD51	9823.ENSSSCP00000005138	61
KIF4A	9823.ENSSSCP00000013172	60
PCNA	9823.ENSSSCP00000020171	59
RRM2	9823.ENSSSCP00000027932	59
CENPE	9823.ENSSSCP00000026667	58
KIF2C	9823.ENSSSCP00000004247	58
CDCA5	9823.ENSSSCP00000013833	56
CDT1	9823.ENSSSCP00000002863	56
SPC25	9823.ENSSSCP00000016876	54
FANCI	9823.ENSSSCP00000002010	53
FEN1	9823.ENSSSCP00000019919	53
KIF15	9823.ENSSSCP00000012057	53
NEK2	9823.ENSSSCP00000016543	53
LIG1	9823.ENSSSCP00000003386	52
NCAPD2	9823.ENSSSCP00000000739	52
ENSSSCP00000015710	9823.ENSSSCP00000015710	51
CENPF	9823.ENSSSCP00000016520	50
FOXM1	9823.ENSSSCP00000000787	50
POLA2	9823.ENSSSCP00000013821	50
POLD1	9823.ENSSSCP00000003489	50
CDCA3	9823.ENSSSCP00000000728	49
ENSSSCP00000004177	9823.ENSSSCP00000004177	49
POLE	9823.ENSSSCP00000020190	49
POLA1	9823.ENSSSCP00000030694	48
NCAPG2	9823.ENSSSCP00000019279	47
SGOL1	9823.ENSSSCP00000011956	47
CENPA	9823.ENSSSCP00000009126	46
CCNB3	9823.ENSSSCP00000013097	45
FBXO5	9823.ENSSSCP00000004404	44
SKA1	9823.ENSSSCP00000004873	44
TACC3	9823.ENSSSCP00000009250	44
CCNF	9823.ENSSSCP00000026481	42
BRCA1	9823.ENSSSCP00000019934	41
CENPI	9823.ENSSSCP00000029672	41
KIF18B	9823.ENSSSCP00000018374	40
PRIM1	9823.ENSSSCP00000023205	40
ZWINT	9823.ENSSSCP00000021056	38
CENPK	9823.ENSSSCP00000017954	37
KIF18A	9823.ENSSSCP00000014165	36
GTSE1	9823.ENSSSCP00000000003	35
CASC5	9823.ENSSSCP00000005141	34
BARD1	9823.ENSSSCP00000017127	33
CCNE1	9823.ENSSSCP00000003075	33
CENPM	9823.ENSSSCP00000019909	33
GINS1	9823.ENSSSCP00000007599	33
MSH2	9823.ENSSSCP00000008995	33
RPA3	9823.ENSSSCP00000022985	33
ERCC6L	9823.ENSSSCP00000022977	32
NCAPD3	9823.ENSSSCP00000027742	30
ORC4	9823.ENSSSCP00000016611	30
PRIM2	9823.ENSSSCP00000001621	30
GINS3	9823.ENSSSCP00000003022	28
GMNN	9823.ENSSSCP00000001166	28
GINS4	9823.ENSSSCP00000019954	25
POLD3	9823.ENSSSCP00000019258	25
APITD1	9823.ENSSSCP00000003689	24
BRCA2	9823.ENSSSCP00000028073	24
FANCM	9823.ENSSSCP00000005378	23
RMI2	9823.ENSSSCP00000020501	22
CENPT	9823.ENSSSCP00000002987	21
ENSSSCP00000025803	9823.ENSSSCP00000025803	21
SKP2	9823.ENSSSCP00000017834	20
BORA	9823.ENSSSCP00000023017	18
C19orf40	9823.ENSSSCP00000023991	16
EME1	9823.ENSSSCP00000018621	16
ENSSSCP00000028127	9823.ENSSSCP00000028127	15
ATP6	9823.ENSSSCP00000019140	14
COX1	9823.ENSSSCP00000019137	14
CYTB	9823.ENSSSCP00000019147	14
FANCA	9823.ENSSSCP00000024541	14
ATP8	9823.ENSSSCP00000019139	12
COX2	9823.ENSSSCP00000019138	12
COX3	9823.ENSSSCP00000019141	12
MT-ND2	9823.ENSSSCP00000019136	12
ND1	9823.ENSSSCP00000019135	12
ND3	9823.ENSSSCP00000019142	12
ND4	9823.ENSSSCP00000019144	12
ND4L	9823.ENSSSCP00000019143	12
ND5	9823.ENSSSCP00000019145	12
ND6	9823.ENSSSCP00000019146	12
DNMT1	9823.ENSSSCP00000014522	11
DDX58	9823.ENSSSCP00000023307	10
ENSSSCP00000027849	9823.ENSSSCP00000027849	10
GAPDH	9823.ENSSSCP00000000740	10
HIST1H2AK	9823.ENSSSCP00000027476	9
CENPL	9823.ENSSSCP00000016430	8
ISG15	9823.ENSSSCP00000027638	8
HAUS8	9823.ENSSSCP00000014748	7
HIST2H2BE	9823.ENSSSCP00000025574	7
NUP43	9823.ENSSSCP00000004438	6
AGT	9823.ENSSSCP00000010861	5
NUP160	9823.ENSSSCP00000014051	5
CSF2	9823.ENSSSCP00000020413	3
EDN1	9823.ENSSSCP00000001121	3
IL33	9823.ENSSSCP00000005593	3
PLAU	9823.ENSSSCP00000010995	3
TPI1	9823.ENSSSCP00000000730	3
ACE2	9823.ENSSSCP00000012921	2
AHSG	9823.ENSSSCP00000012570	2
EDNRB	9823.ENSSSCP00000010120	2
HAUS4	9823.ENSSSCP00000024463	2
PLAUR	9823.ENSSSCP00000003319	2
RPS10	9823.ENSSSCP00000001659	2
AFP	9823.ENSSSCP00000009550	1
AGER	9823.ENSSSCP00000001544	1
CSF2RB	9823.ENSSSCP00000000140	1
ENSSSCP00000025683	9823.ENSSSCP00000025683	1
GGPS1	9823.ENSSSCP00000010831	1
IL1RL1	9823.ENSSSCP00000008710	1
PYGO1	9823.ENSSSCP00000004964	1
RPL26	9823.ENSSSCP00000020139	1
S100B	9823.ENSSSCP00000019366	1
TNNC2	9823.ENSSSCP00000007911	1
TNNT2	9823.ENSSSCP00000026957	1
