# Supplementary material for: Chenodeoxycholic Acid (CDCA) Promoted Intestinal Epithelial Cell Proliferation by Regulating Cell Cycle Progression and Mitochondrial Biogenesis in IPEC-J2 Cells
Source: Antioxidants (Basel). 2022 Nov 18;11(11):2285. doi: 10.3390/antiox11112285 (PMC9687205; doi:10.3390/antiox11112285)
Supplement: Supplementary file 1 [file antioxidants-11-02285-s001.zip › Table S5.xlsx]

## Sheet: string_kmeans_clusters
Table S5. Clusters of the PPI network
#clustering method	cluster number	cluster color	gene count	protein name	protein identifier	protein description
kmeans	1	Red	71	AURKA	9823.ENSSSCP00000028760	Aurora kinase A; Mitotic serine/threonine kinases that contributes to the regulation of cell cycle progression. Associates with the centrosome and the spindle microtubules during mitosis and plays a critical role in various mitotic events including the establishment of mitotic spindle, centrosome duplication, centrosome separation as well as maturation, chromosomal alignment, spindle assembly che…
kmeans	1	Red	71	AURKB	9823.ENSSSCP00000022968	Aurora kinase b; Serine/threonine-protein kinase component of the chromosomal passenger complex (CPC), a complex that acts as a key regulator of mitosis. The CPC complex has essential functions at the centromere in ensuring correct chromosome alignment and segregation and is required for chromatin-induced microtubule stabilization and spindle assembly. Involved in the bipolar attachment of spindl…
kmeans	1	Red	71	BARD1	9823.ENSSSCP00000017127	BRCA1 associated RING domain 1
kmeans	1	Red	71	BORA	9823.ENSSSCP00000023017	Protein aurora borealis isoform x1; Bora, aurora kinase A activator
kmeans	1	Red	71	BRCA1	9823.ENSSSCP00000019934	Breast cancer type 1 susceptibility protein homolog; E3 ubiquitin-protein ligase that specifically mediates the formation of 'Lys-6'-linked polyubiquitin chains and plays a central role in DNA repair by facilitating cellular responses to DNA damage. It is unclear whether it also mediates the formation of other types of polyubiquitin chains. The E3 ubiquitin-protein ligase activity is required for…
kmeans	1	Red	71	BUB1B	9823.ENSSSCP00000005153	Mitotic checkpoint serine/threonine-protein kinase bub1 beta isoform x1; BUB1 mitotic checkpoint serine/threonine kinase B
kmeans	1	Red	71	CASC5	9823.ENSSSCP00000005141	Low quality protein: kinetochore scaffold 1; Uncharacterized protein; Cancer susceptibility candidate 5
kmeans	1	Red	71	CCNB1	9823.ENSSSCP00000023163	Cyclin b1 transcript variant 1; Sus scrofa cyclin B1 (CCNB1), mRNA; Belongs to the cyclin family
kmeans	1	Red	71	CCNB2	9823.ENSSSCP00000004945	G2/mitotic-specific cyclin-B2; Cyclin B2; Belongs to the cyclin family
kmeans	1	Red	71	CCNB3	9823.ENSSSCP00000013097	G2/mitotic-specific cyclin-B3 isoform X2; Cyclin B3; Belongs to the cyclin family
kmeans	1	Red	71	CCNE1	9823.ENSSSCP00000003075	G1/S-specific cyclin-E1; Uncharacterized protein; Cyclin E1; Belongs to the cyclin family
kmeans	1	Red	71	CCNF	9823.ENSSSCP00000026481	F-box protein 1 (cyclin f); Cyclin F; Belongs to the cyclin family
kmeans	1	Red	71	CDC20	9823.ENSSSCP00000004268	Cell division cycle protein 20 homolog; Required for full ubiquitin ligase activity of the anaphase promoting complex/cyclosome (APC/C) and may confer substrate specificity upon the complex. Is regulated by MAD2L1: in metaphase the MAD2L1-CDC20-APC/C ternary complex is inactive and in anaphase the CDC20-APC/C binary complex is active in degrading substrates. The CDC20-APC/C complex positively reg…
kmeans	1	Red	71	CDC45	9823.ENSSSCP00000010795	Cell division cycle 45
kmeans	1	Red	71	CDC6	9823.ENSSSCP00000018515	Cell division control protein 6 homolog; Cell division control protein; Involved in the initiation of DNA replication. Also participates in checkpoint controls that ensure DNA replication is completed before mitosis is initiated
kmeans	1	Red	71	CDCA3	9823.ENSSSCP00000000728	Cell division cycle-associated protein 3 isoform x2; Cell division cycle associated 3
kmeans	1	Red	71	CDCA5	9823.ENSSSCP00000013833	Cell division cycle associated 5
kmeans	1	Red	71	CDK1	9823.ENSSSCP00000010890	Cell division cycle 2 variant 1; Sus scrofa cyclin-dependent kinase 1 (CDK1), mRNA; Belongs to the protein kinase superfamily
kmeans	1	Red	71	CDT1	9823.ENSSSCP00000002863	Chromatin licensing and DNA replication factor 1
kmeans	1	Red	71	CENPE	9823.ENSSSCP00000026667	Centromere protein E, 312kDa; Belongs to the TRAFAC class myosin-kinesin ATPase superfamily. Kinesin family
kmeans	1	Red	71	CENPF	9823.ENSSSCP00000016520	Low quality protein: centromere protein f; Centromere protein F, 350/400kDa
kmeans	1	Red	71	ENSSSCP00000004177	9823.ENSSSCP00000004177	Origin recognition complex subunit 1 isoform x1; Origin recognition complex subunit 1
kmeans	1	Red	71	ENSSSCP00000025803	9823.ENSSSCP00000025803	annotation not available
kmeans	1	Red	71	ERCC6L	9823.ENSSSCP00000022977	ERCC excision repair 6 like, spindle assembly checkpoint helicase; Excision repair cross-complementation group 6-like
kmeans	1	Red	71	ESPL1	9823.ENSSSCP00000000280	Extra spindle pole bodies like 1, separase; Extra spindle pole bodies homolog 1 (S. cerevisiae)
kmeans	1	Red	71	EXO1	9823.ENSSSCP00000011583	Exonuclease 1 isoform x1; Exonuclease 1
kmeans	1	Red	71	FANCI	9823.ENSSSCP00000002010	Fanconi anemia, complementation group I
kmeans	1	Red	71	FBXO5	9823.ENSSSCP00000004404	F-box only protein 5 isoform x1; F-box protein 5
kmeans	1	Red	71	FOXM1	9823.ENSSSCP00000000787	Forkhead box protein m1 isoform x2; Forkhead box M1
kmeans	1	Red	71	GINS1	9823.ENSSSCP00000007599	Dna replication complex gins protein psf1; Uncharacterized protein
kmeans	1	Red	71	GINS2	9823.ENSSSCP00000002875	Dna replication complex gins protein psf2; GINS complex subunit 2 (Psf2 homolog); Belongs to the GINS2/PSF2 family
kmeans	1	Red	71	GINS3	9823.ENSSSCP00000003022	Dna replication complex gins protein psf3; Uncharacterized protein; GINS complex subunit 3 (Psf3 homolog)
kmeans	1	Red	71	GINS4	9823.ENSSSCP00000019954	Dna replication complex gins protein sld5; The GINS complex plays an essential role in the initiation of DNA replication
kmeans	1	Red	71	GMNN	9823.ENSSSCP00000001166	Geminin, DNA replication inhibitor
kmeans	1	Red	71	GTSE1	9823.ENSSSCP00000000003	G-2 and S-phase expressed 1
kmeans	1	Red	71	HAUS4	9823.ENSSSCP00000024463	Uncharacterized protein; Sus scrofa HAUS augmin-like complex, subunit 4 (HAUS4), mRNA
kmeans	1	Red	71	HAUS8	9823.ENSSSCP00000014748	HAUS augmin-like complex, subunit 8
kmeans	1	Red	71	KIF11	9823.ENSSSCP00000011160	Kinesin-like protein kif11; Kinesin family member 11; Belongs to the TRAFAC class myosin-kinesin ATPase superfamily. Kinesin family
kmeans	1	Red	71	KIF15	9823.ENSSSCP00000012057	Kinesin-like protein kif15 isoform x1; Kinesin family member 15; Belongs to the TRAFAC class myosin-kinesin ATPase superfamily. Kinesin family
kmeans	1	Red	71	KIF18A	9823.ENSSSCP00000014165	Kinesin-like protein; Kinesin family member 18A; Belongs to the TRAFAC class myosin-kinesin ATPase superfamily. Kinesin family
kmeans	1	Red	71	KIF18B	9823.ENSSSCP00000018374	Kinesin-like protein; Kinesin family member 18B; Belongs to the TRAFAC class myosin-kinesin ATPase superfamily. Kinesin family
kmeans	1	Red	71	KIF20A	9823.ENSSSCP00000015239	Kinesin-like protein; Kinesin family member 20A; Belongs to the TRAFAC class myosin-kinesin ATPase superfamily. Kinesin family
kmeans	1	Red	71	KIF23	9823.ENSSSCP00000005344	Kinesin-like protein; Kinesin family member 23; Belongs to the TRAFAC class myosin-kinesin ATPase superfamily. Kinesin family
kmeans	1	Red	71	KIF2C	9823.ENSSSCP00000004247	Kinesin-like protein; Kinesin family member 2C; Belongs to the TRAFAC class myosin-kinesin ATPase superfamily. Kinesin family
kmeans	1	Red	71	KIF4A	9823.ENSSSCP00000013172	Chromosome-associated kinesin kif4a isoform x1; Uncharacterized protein; Belongs to the TRAFAC class myosin-kinesin ATPase superfamily. Kinesin family
kmeans	1	Red	71	MCM2	9823.ENSSSCP00000012387	Dna replication licensing factor mcm2; DNA helicase; Minichromosome maintenance complex component 2; Belongs to the MCM family
kmeans	1	Red	71	MCM3	9823.ENSSSCP00000019950	Dna replication licensing factor mcm3; DNA helicase; Minichromosome maintenance complex component 3; Belongs to the MCM family
kmeans	1	Red	71	MCM4	9823.ENSSSCP00000006686	DNA helicase; Minichromosome maintenance complex component 4; Belongs to the MCM family
kmeans	1	Red	71	NCAPD2	9823.ENSSSCP00000000739	Condensin complex subunit 1 isoform x1; Condensin complex subunit 1; Regulatory subunit of the condensin complex, a complex required for conversion of interphase chromatin into mitotic-like condense chromosomes. The condensin complex probably introduces positive supercoils into relaxed DNA in the presence of type I topoisomerases and converts nicked DNA into positive knotted forms in the presence…
kmeans	1	Red	71	NCAPD3	9823.ENSSSCP00000027742	non-SMC condensin II complex, subunit D3
kmeans	1	Red	71	NCAPG	9823.ENSSSCP00000009323	non-SMC condensin I complex, subunit G
kmeans	1	Red	71	NCAPG2	9823.ENSSSCP00000019279	Condensin-2 complex subunit G2 isoform X1; Non-SMC condensin II complex subunit G2
kmeans	1	Red	71	NCAPH	9823.ENSSSCP00000008675	Condensin complex subunit 2; Regulatory subunit of the condensin complex, a complex required for conversion of interphase chromatin into mitotic-like condense chromosomes
kmeans	1	Red	71	NDC80	9823.ENSSSCP00000004004	NDC80, kinetochore complex component
kmeans	1	Red	71	NEK2	9823.ENSSSCP00000016543	Nima (never in mitosis gene a)-related kinase 2; NIMA-related kinase 2
kmeans	1	Red	71	NUF2	9823.ENSSSCP00000006752	NUF2, NDC80 kinetochore complex component
kmeans	1	Red	71	NUP160	9823.ENSSSCP00000014051	Nuclear pore complex protein nup160; Nucleoporin 160
kmeans	1	Red	71	NUP43	9823.ENSSSCP00000004438	Nuclear pore complex protein nup43; Nucleoporin 43kDa
kmeans	1	Red	71	ORC4	9823.ENSSSCP00000016611	Origin recognition complex subunit 4 isoform x1; Origin recognition complex subunit 4; Component of the origin recognition complex (ORC) that binds origins of replication
kmeans	1	Red	71	PBK	9823.ENSSSCP00000010328	Lymphokine-activated killer t-cell-originated protein kinase; Uncharacterized protein; PDZ binding kinase
kmeans	1	Red	71	PLK1	9823.ENSSSCP00000023889	Polo-like kinase 1
kmeans	1	Red	71	RRM2	9823.ENSSSCP00000027932	Ribonucleoside-diphosphate reductase subunit m2; Ribonucleotide reductase regulatory subunit M2
kmeans	1	Red	71	SGOL1	9823.ENSSSCP00000011956	Shugoshin-like 1 (S. pombe)
kmeans	1	Red	71	SKA1	9823.ENSSSCP00000004873	Uncharacterized protein; Spindle and kinetochore associated complex subunit 1
kmeans	1	Red	71	SKP2	9823.ENSSSCP00000017834	F-box and leucine-rich repeat protein 1 (s-phase kinase-associated protein 2); Sus scrofa S-phase kinase-associated protein 2 (p45) (SKP2), mRNA
kmeans	1	Red	71	SMC4	9823.ENSSSCP00000012502	Structural maintenance of chromosomes protein 4 isoform x2; Structural maintenance of chromosomes 4
kmeans	1	Red	71	SPC25	9823.ENSSSCP00000016876	Kinetochore protein spc25, animal type; SPC25, NDC80 kinetochore complex component
kmeans	1	Red	71	TACC3	9823.ENSSSCP00000009250	Transforming, acidic coiled-coil containing protein 3
kmeans	1	Red	71	TOPOII	9823.ENSSSCP00000018518	DNA topoisomerase 2-alpha; Control of topological states of DNA by transient breakage and subsequent rejoining of DNA strands. Topoisomerase II makes double-strand breaks. Essential during mitosis and meiosis for proper segregation of daughter chromosomes. May play a role in regulating the period length of ARNTL/BMAL1 transcriptional oscillation
kmeans	1	Red	71	TTK	9823.ENSSSCP00000004816	TTK protein kinase
kmeans	1	Red	71	ZWINT	9823.ENSSSCP00000021056	ZW10 interacting kinetochore protein
kmeans	2	Yellow	13	CSF2	9823.ENSSSCP00000020413	Granulocyte-macrophage colony-stimulating factor precursor; Cytokine that stimulates the growth and differentiation of hematopoietic precursor cells from various lineages, including granulocytes, macrophages, eosinophils and erythrocytes
kmeans	2	Yellow	13	CSF2RB	9823.ENSSSCP00000000140	Colony stimulating factor 2 receptor beta common subunit; Colony stimulating factor 2 receptor, beta, low-affinity (granulocyte-macrophage)
kmeans	2	Yellow	13	DDX58	9823.ENSSSCP00000023307	Probable atp-dependent rna helicase ddx58; Innate immune receptor that senses cytoplasmic viral nucleic acids and activates a downstream signaling cascade leading to the production of type I interferons and proinflammatory cytokines. Forms a ribonucleoprotein complex with viral RNAs on which it homooligomerizes to form filaments. The homooligomerization allows the recruitment of RNF135 an E3 ubiq…
kmeans	2	Yellow	13	DNMT1	9823.ENSSSCP00000014522	Dna (cytosine-5)-methyltransferase 1; DNA (cytosine-5-)-methyltransferase 1; Belongs to the class I-like SAM-binding methyltransferase superfamily. C5-methyltransferase family
kmeans	2	Yellow	13	ENSSSCP00000028127	9823.ENSSSCP00000028127	annotation not available
kmeans	2	Yellow	13	FANCA	9823.ENSSSCP00000024541	Fanconi anemia group a protein isoform x4; Fanconi anemia, complementation group A
kmeans	2	Yellow	13	GAPDH	9823.ENSSSCP00000000740	Has both glyceraldehyde-3-phosphate dehydrogenase and nitrosylase activities, thereby playing a role in glycolysis and nuclear functions, respectively. Glyceraldehyde-3-phosphate dehydrogenase is a key enzyme in glycolysis that catalyzes the first step of the pathway by converting D-glyceraldehyde 3-phosphate (G3P) into 3-phospho-D-glyceroyl phosphate. Modulates the organization and assembly of t…
kmeans	2	Yellow	13	IL1RL1	9823.ENSSSCP00000008710	Interleukin 1 receptor-like 1; Interleukin 1 receptor like 1
kmeans	2	Yellow	13	IL33	9823.ENSSSCP00000005593	Uncharacterized protein; Interleukin 33
kmeans	2	Yellow	13	ISG15	9823.ENSSSCP00000027638	Ubiquitin cross-reactive protein; Uncharacterized protein; ISG15 ubiquitin-like modifier
kmeans	2	Yellow	13	PLAUR	9823.ENSSSCP00000003319	Plasminogen activator, urokinase receptor
kmeans	2	Yellow	13	RPS10	9823.ENSSSCP00000001659	Small subunit ribosomal protein s10e; Ribosomal protein S10
kmeans	2	Yellow	13	TPI1	9823.ENSSSCP00000000730	Triosephosphate isomerase (tim); Sus scrofa triosephosphate isomerase 1 (TPI1), mRNA; Belongs to the triosephosphate isomerase family
kmeans	3	Lime Green	14	ATP6	9823.ENSSSCP00000019140	ATP synthase subunit a; Mitochondrial membrane ATP synthase (F(1)F(0) ATP synthase or Complex V) produces ATP from ADP in the presence of a proton gradient across the membrane which is generated by electron transport complexes of the respiratory chain. F-type ATPases consist of two structural domains, F(1) - containing the extramembraneous catalytic core and F(0) - containing the membrane proton …
kmeans	3	Lime Green	14	ATP8	9823.ENSSSCP00000019139	ATP synthase protein 8; Mitochondrial membrane ATP synthase (F(1)F(0) ATP synthase or Complex V) produces ATP from ADP in the presence of a proton gradient across the membrane which is generated by electron transport complexes of the respiratory chain. F-type ATPases consist of two structural domains, F(1) - containing the extramembraneous catalytic core and F(0) - containing the membrane proton …
kmeans	3	Lime Green	14	COX1	9823.ENSSSCP00000019137	Cytochrome c oxidase subunit 1; Cytochrome c oxidase is the component of the respiratory chain that catalyzes the reduction of oxygen to water. Subunits 1- 3 form the functional core of the enzyme complex. CO I is the catalytic subunit of the enzyme. Electrons originating in cytochrome c are transferred via the copper A center of subunit 2 and heme A of subunit 1 to the bimetallic center formed b…
kmeans	3	Lime Green	14	COX2	9823.ENSSSCP00000019138	Cytochrome c oxidase subunit 2; Cytochrome c oxidase is the component of the respiratory chain that catalyzes the reduction of oxygen to water. Subunits 1- 3 form the functional core of the enzyme complex. Subunit 2 transfers the electrons from cytochrome c via its binuclear copper A center to the bimetallic center of the catalytic subunit 1
kmeans	3	Lime Green	14	COX3	9823.ENSSSCP00000019141	Cytochrome c oxidase subunit 3; Subunits I, II and III form the functional core of the enzyme complex
kmeans	3	Lime Green	14	CYTB	9823.ENSSSCP00000019147	Component of the ubiquinol-cytochrome c reductase complex (complex III or cytochrome b-c1 complex) that is part of the mitochondrial respiratory chain. The b-c1 complex mediates electron transfer from ubiquinol to cytochrome c. Contributes to the generation of a proton gradient across the mitochondrial membrane that is then used for ATP synthesis
kmeans	3	Lime Green	14	MT-ND2	9823.ENSSSCP00000019136	Nadh-ubiquinone oxidoreductase chain 2; Core subunit of the mitochondrial membrane respiratory chain NADH dehydrogenase (Complex I) that is believed to belong to the minimal assembly required for catalysis. Complex I functions in the transfer of electrons from NADH to the respiratory chain. The immediate electron acceptor for the enzyme is believed to be ubiquinone (By similarity)
kmeans	3	Lime Green	14	ND1	9823.ENSSSCP00000019135	NADH-ubiquinone oxidoreductase chain 1; Core subunit of the mitochondrial membrane respiratory chain NADH dehydrogenase (Complex I) that is believed to belong to the minimal assembly required for catalysis. Complex I functions in the transfer of electrons from NADH to the respiratory chain. The immediate electron acceptor for the enzyme is believed to be ubiquinone (By similarity)
kmeans	3	Lime Green	14	ND3	9823.ENSSSCP00000019142	NADH-ubiquinone oxidoreductase chain 3; Core subunit of the mitochondrial membrane respiratory chain NADH dehydrogenase (Complex I) that is believed to belong to the minimal assembly required for catalysis. Complex I functions in the transfer of electrons from NADH to the respiratory chain. The immediate electron acceptor for the enzyme is believed to be ubiquinone (By similarity)
kmeans	3	Lime Green	14	ND4	9823.ENSSSCP00000019144	NADH-ubiquinone oxidoreductase chain 4; Core subunit of the mitochondrial membrane respiratory chain NADH dehydrogenase (Complex I) that is believed to belong to the minimal assembly required for catalysis. Complex I functions in the transfer of electrons from NADH to the respiratory chain. The immediate electron acceptor for the enzyme is believed to be ubiquinone (By similarity)
kmeans	3	Lime Green	14	ND4L	9823.ENSSSCP00000019143	Nadh-ubiquinone oxidoreductase chain 4l; Core subunit of the mitochondrial membrane respiratory chain NADH dehydrogenase (Complex I) that is believed to belong to the minimal assembly required for catalysis. Complex I functions in the transfer of electrons from NADH to the respiratory chain. The immediate electron acceptor for the enzyme is believed to be ubiquinone (By similarity)
kmeans	3	Lime Green	14	ND5	9823.ENSSSCP00000019145	NADH-ubiquinone oxidoreductase chain 5; Core subunit of the mitochondrial membrane respiratory chain NADH dehydrogenase (Complex I) that is believed to belong to the minimal assembly required for catalysis. Complex I functions in the transfer of electrons from NADH to the respiratory chain. The immediate electron acceptor for the enzyme is believed to be ubiquinone (By similarity)
kmeans	3	Lime Green	14	ND6	9823.ENSSSCP00000019146	NADH-ubiquinone oxidoreductase chain 6; Core subunit of the mitochondrial membrane respiratory chain NADH dehydrogenase (Complex I) that is believed to belong to the minimal assembly required for catalysis. Complex I functions in the transfer of electrons from NADH to the respiratory chain. The immediate electron acceptor for the enzyme is believed to be ubiquinone (By similarity)
kmeans	3	Lime Green	14	RPL26	9823.ENSSSCP00000020139	Large subunit ribosomal protein l26e; Ribosomal protein L26
kmeans	4	Green	12	ACE2	9823.ENSSSCP00000012921	Angiotensin-converting enzyme 2 precursor; Angiotensin I converting enzyme 2
kmeans	4	Green	12	AFP	9823.ENSSSCP00000009550	Alpha-fetoprotein; Binds copper, nickel, and fatty acids as well as, and bilirubin less well than, serum albumin; Belongs to the ALB/AFP/VDB family
kmeans	4	Green	12	AGT	9823.ENSSSCP00000010861	Angiotensinogen (serpin peptidase inhibitor, clade A, member 8); Belongs to the serpin family
kmeans	4	Green	12	AHSG	9823.ENSSSCP00000012570	alpha-2-HS-glycoprotein
kmeans	4	Green	12	EDN1	9823.ENSSSCP00000001121	Endothelin-1 preproprotein; Endothelins are endothelium-derived vasoconstrictor peptides . Probable ligand for G-protein coupled receptors EDNRA and EDNRB which activates PTK2B, BCAR1, BCAR3 and, GTPases RAP1 and RHOA cascade in glomerular mesangial cells (By similarity)
kmeans	4	Green	12	EDNRB	9823.ENSSSCP00000010120	Endothelin b receptor precursor; Endothelin receptor type B; Non-specific receptor for endothelin 1, 2, and 3. Mediates its action by association with G proteins that activate a phosphatidylinositol-calcium second messenger system
kmeans	4	Green	12	ENSSSCP00000025683	9823.ENSSSCP00000025683	Uncharacterized protein
kmeans	4	Green	12	GGPS1	9823.ENSSSCP00000010831	Geranylgeranyl diphosphate synthase, type iii; Geranylgeranyl diphosphate synthase 1; Belongs to the FPP/GGPP synthase family
kmeans	4	Green	12	PLAU	9823.ENSSSCP00000010995	Urokinase-type plasminogen activator precursor; Specifically cleaves the zymogen plasminogen to form the active enzyme plasmin
kmeans	4	Green	12	PYGO1	9823.ENSSSCP00000004964	Pygopus family PHD finger 1
kmeans	4	Green	12	TNNC2	9823.ENSSSCP00000007911	Troponin c, skeletal muscle; Troponin is the central regulatory protein of striated muscle contraction. Tn consists of three components: Tn-I which is the inhibitor of actomyosin ATPase, Tn-T which contains the binding site for tropomyosin and Tn-C. The binding of calcium to Tn-C abolishes the inhibitory action of Tn on actin filaments
kmeans	4	Green	12	TNNT2	9823.ENSSSCP00000026957	Troponin t, cardiac muscle; Troponin T2, cardiac type
kmeans	5	Blue	19	BRCA2	9823.ENSSSCP00000028073	Low quality protein: breast cancer type 2 susceptibility protein; BRCA2, DNA repair associated
kmeans	5	Blue	19	C19orf40	9823.ENSSSCP00000023991	Fanconi anemia core complex associated protein 24; Chromosome 19 open reading frame 40
kmeans	5	Blue	19	EME1	9823.ENSSSCP00000018621	Essential meiotic structure-specific endonuclease 1
kmeans	5	Blue	19	ENSSSCP00000015710	9823.ENSSSCP00000015710	annotation not available
kmeans	5	Blue	19	FANCM	9823.ENSSSCP00000005378	Fanconi anemia group m protein isoform x1; Fanconi anemia, complementation group M
kmeans	5	Blue	19	FEN1	9823.ENSSSCP00000019919	Flap endonuclease-1; Flap endonuclease 1; Structure-specific nuclease with 5'-flap endonuclease and 5'-3' exonuclease activities involved in DNA replication and repair. During DNA replication, cleaves the 5'-overhanging flap structure that is generated by displacement synthesis when DNA polymerase encounters the 5'-end of a downstream Okazaki fragment. It enters the flap from the 5'-end and then …
kmeans	5	Blue	19	LIG1	9823.ENSSSCP00000003386	Dna ligase 1; Ligase I, DNA, ATP-dependent
kmeans	5	Blue	19	MSH2	9823.ENSSSCP00000008995	Dna mismatch repair protein msh2; Component of the post-replicative DNA mismatch repair system (MMR)
kmeans	5	Blue	19	PCNA	9823.ENSSSCP00000020171	Proliferating cell nuclear antigen; This protein is an auxiliary protein of DNA polymerase delta and is involved in the control of eukaryotic DNA replication by increasing the polymerase's processibility during elongation of the leading strand
kmeans	5	Blue	19	POLA1	9823.ENSSSCP00000030694	Dna polymerase alpha catalytic subunit isoform x1; Polymerase (DNA directed), alpha 1, catalytic subunit
kmeans	5	Blue	19	POLA2	9823.ENSSSCP00000013821	Dna polymerase alpha subunit b isoform x1; Accessory subunit of the DNA polymerase alpha complex (also known as the alpha DNA polymerase-primase complex) which plays an essential role in the initiation of DNA synthesis
kmeans	5	Blue	19	POLD1	9823.ENSSSCP00000003489	Dna polymerase delta catalytic subunit isoform x2; Polymerase (DNA directed), delta 1, catalytic subunit
kmeans	5	Blue	19	POLD3	9823.ENSSSCP00000019258	Uncharacterized protein; DNA polymerase delta subunit 3
kmeans	5	Blue	19	POLE	9823.ENSSSCP00000020190	DNA polymerase epsilon, catalytic subunit
kmeans	5	Blue	19	PRIM1	9823.ENSSSCP00000023205	Sus scrofa primase, DNA, polypeptide 1 (49kDa) (PRIM1), mRNA; Belongs to the eukaryotic-type primase small subunit family
kmeans	5	Blue	19	PRIM2	9823.ENSSSCP00000001621	Dna primase large subunit; Regulatory subunit of the DNA primase complex and component of the DNA polymerase alpha complex (also known as the alpha DNA polymerase-primase complex) which play an essential role in the initiation of DNA synthesis. The primase subunit of the polymerase alpha complex initiates DNA synthesis by oligomerising short RNA primers on both leading and lagging strands
kmeans	5	Blue	19	RAD51	9823.ENSSSCP00000005138	DNA repair protein RAD51 homolog; Plays an important role in homologous strand exchange, a key step in DNA repair through homologous recombination. Binds to single and double-stranded DNA and exhibits DNA-dependent ATPase activity. Catalyzes the recognition of homology and strand exchange between homologous DNA partners to form a joint molecule between a processed DNA break and the repair templat…
kmeans	5	Blue	19	RMI2	9823.ENSSSCP00000020501	Recq-mediated genome instability protein 2; RecQ mediated genome instability 2
kmeans	5	Blue	19	RPA3	9823.ENSSSCP00000022985	Replication protein A3, 14kDa
kmeans	6	Purple	12	AGER	9823.ENSSSCP00000001544	Sus scrofa advanced glycosylation end product-specific receptor (AGER), mRNA
kmeans	6	Purple	12	APITD1	9823.ENSSSCP00000003689	Uncharacterized protein; Apoptosis-inducing, TAF9-like domain 1
kmeans	6	Purple	12	CENPA	9823.ENSSSCP00000009126	Centromere protein A
kmeans	6	Purple	12	CENPI	9823.ENSSSCP00000029672	Centromere protein I
kmeans	6	Purple	12	CENPK	9823.ENSSSCP00000017954	Centromere protein k isoform x1; Centromere protein K
kmeans	6	Purple	12	CENPL	9823.ENSSSCP00000016430	Centromere protein L
kmeans	6	Purple	12	CENPM	9823.ENSSSCP00000019909	Proliferation associated nuclear element 1; Centromere protein M
kmeans	6	Purple	12	CENPT	9823.ENSSSCP00000002987	Centromere protein T
kmeans	6	Purple	12	ENSSSCP00000027849	9823.ENSSSCP00000027849	annotation not available
kmeans	6	Purple	12	HIST1H2AK	9823.ENSSSCP00000027476	Histone cluster 1, H2ak
kmeans	6	Purple	12	HIST2H2BE	9823.ENSSSCP00000025574	Histone h2b type 2-e; Belongs to the histone H2B family
kmeans	6	Purple	12	S100B	9823.ENSSSCP00000019366	Protein s100-b; S100 calcium binding protein B; Belongs to the S-100 family
