# Supplementary material for: Chenodeoxycholic Acid (CDCA) Promoted Intestinal Epithelial Cell Proliferation by Regulating Cell Cycle Progression and Mitochondrial Biogenesis in IPEC-J2 Cells
Source: Antioxidants (Basel). 2022 Nov 18;11(11):2285. doi: 10.3390/antiox11112285 (PMC9687205; doi:10.3390/antiox11112285)
Supplement: Supplementary file 1 [file antioxidants-11-02285-s001.zip › Table S6.csv]

Table S6. The centrality degree of nodes centrality analysis for PPI network
Accession ID	Node ID	Node Name	Degree	Degree Centrality	Closeness Centrality	Betweenness Centrality
ENSSSCG00000010214	0	CDK1	24	0.171428571	0.225408163	0.036716242
ENSSSCG00000003949	1	CDC20	22	0.157142857	0.207612782	0.024182339
ENSSSCG00000026748	2	PLK1	20	0.142857143	0.207612782	0.027771188
ENSSSCG00000028924	3	AURKB	15	0.107142857	0.185630252	0.008585537
ENSSSCG00000003931	4	KIF2C	14	0.1	0.187840136	0.008228051
ENSSSCG00000023296	5	CENPE	13	0.092857143	0.183471761	0.004131705
ENSSSCG00000003697	6	NDC80	12	0.085714286	0.179301948	0.006115073
ENSSSCG00000012997	7		12	0.085714286	0.092857143	0.008535084
ENSSSCG00000029326	8	CCNB1	11	0.078571429	0.17531746	0.001535089
ENSSSCG00000011624	9	MCM2	11	0.078571429	0.079156909	0.002560194
ENSSSCG00000006333	10	NUF2	11	0.078571429	0.169662058	0.008320716
ENSSSCG00000006273	11	MCM4	11	0.078571429	0.079156909	0.002560194
ENSSSCG00000022240	12	POLA1	11	0.078571429	0.087792208	0.004808856
ENSSSCG00000017471	13	CDC6	10	0.071428571	0.076643991	0.004875989
ENSSSCG00000025488	14	MCM3	9	0.064285714	0.076643991	0.00081627
ENSSSCG00000010471	15	KIF11	9	0.064285714	0.171506211	0.007448373
ENSSSCG00000010122	16	CDC45	9	0.064285714	0.076643991	0.000954906
ENSSSCG00000004588	17	CCNB2	9	0.064285714	0.167857143	0.000764205
ENSSSCG00000003216	18	POLD1	9	0.064285714	0.08047619	0.00279662
ENSSSCG00000018094	19	CYTB	9	0.064285714	0.068571429	0.001371474
ENSSSCG00000018069	20	ND2	8	0.057142857	0.064285714	0.000350577
ENSSSCG00000018065	21	ND1	8	0.057142857	0.060504202	0.000515017
ENSSSCG00000015581	22	CENPF	8	0.057142857	0.162665685	0.000124553
ENSSSCG00000030642	23	PCNA	8	0.057142857	0.08622449	0.013946557
ENSSSCG00000018084	24	ND3	8	0.057142857	0.064285714	0.000350577
ENSSSCG00000018087	25	ND4	8	0.057142857	0.064285714	0.000350577
ENSSSCG00000011731	26	SMC4	7	0.05	0.156223479	0.009886919
ENSSSCG00000033051	27	POLE	7	0.05	0.081840194	0.001699563
ENSSSCG00000018091	28	ND5	7	0.05	0.057142857	9.82E-05
ENSSSCG00000004782	29		7	0.05	0.156223479	0.001262203
ENSSSCG00000018081	30	ATP6	7	0.05	0.060504202	0.001455978
ENSSSCG00000015668	31	ORC4	7	0.05	0.073160173	0.000104093
ENSSSCG00000003861	32	ORC1	7	0.05	0.06270872	4.97E-05
ENSSSCG00000018086	33	ND4L	6	0.042857143	0.048979592	0
ENSSSCG00000002651	34		6	0.042857143	0.061121157	0.000370846
ENSSSCG00000011207	35	SGO1	6	0.042857143	0.156223479	0.000912978
ENSSSCG00000018092	36	ND6	6	0.042857143	0.048979592	0
ENSSSCG00000026055	37		6	0.042857143	0.077880184	0.00060769
ENSSSCG00000000265	38	ESPL1	6	0.042857143	0.154691877	0.000597701
ENSSSCG00000014326	39	KIF20A	6	0.042857143	0.146097884	0.001951937
ENSSSCG00000036469	40		6	0.042857143	0.042857143	0.001438849
ENSSSCG00000039107	41		6	0.042857143	0.139633375	0.000575607
ENSSSCG00000005000	42	FANCM	6	0.042857143	0.041156463	0.002312436
ENSSSCG00000001493	43	PRIM2	5	0.035714286	0.068979592	2.06E-05
ENSSSCG00000018075	44	COX1	5	0.035714286	0.054135338	0.000269499
ENSSSCG00000004969	45	KIF23	5	0.035714286	0.153190014	0.00128426
ENSSSCG00000002768	46	CENPT	4	0.028571429	0.041156463	0.002877698
ENSSSCG00000004766	47	RAD51	4	0.028571429	0.045126836	0.007142857
ENSSSCG00000012377	48	KIF4A	4	0.028571429	0.118635875	0.001351735
ENSSSCG00000013008	49	CDCA5	4	0.028571429	0.143441558	0.000105222
ENSSSCG00000003403	50	CENPS	4	0.028571429	0.045488722	0.003083248
ENSSSCG00000024687	51	FANCA	4	0.028571429	0.03757764	0.000359712
ENSSSCG00000008747	52	NCAPG	4	0.028571429	0.143441558	0.002808221
ENSSSCG00000018082	53	COX3	4	0.028571429	0.046753247	6.85E-05
ENSSSCG00000012491	54	CENPI	4	0.028571429	0.032010582	0.001027749
ENSSSCG00000034913	55	GINS1	3	0.021428571	0.021428571	0
ENSSSCG00000016946	56	CENPK	3	0.021428571	0.030867347	0
ENSSSCG00000027984	57	ZWINT	3	0.021428571	0.121373626	0
ENSSSCG00000002802	58	GINS3	3	0.021428571	0.021428571	0
ENSSSCG00000040386	59	GINS2	3	0.021428571	0.021428571	0
ENSSSCG00000015496	60	CENPL	3	0.021428571	0.030867347	0
ENSSSCG00000012307	61		3	0.021428571	0.138408521	0
ENSSSCG00000004518	62	SKA1	3	0.021428571	0.127246544	2.57E-05
ENSSSCG00000022101	63	BRCA1	3	0.021428571	0.037142857	5.14E-05
ENSSSCG00000000693	64	NCAPD2	3	0.021428571	0.108817734	0
ENSSSCG00000022192	65	NCAPD3	3	0.021428571	0.142149292	0.001404111
ENSSSCG00000037513	66	GINS4	3	0.021428571	0.021428571	0
ENSSSCG00000040905	67	FAAP24	3	0.021428571	0.036011905	0
ENSSSCG00000018078	68	COX2	3	0.021428571	0.042857143	0
ENSSSCG00000000739	69	FOXM1	3	0.021428571	0.146097884	0
ENSSSCG00000008125	70	NCAPH	3	0.021428571	0.108817734	0
ENSSSCG00000004077	71	FBXO5	3	0.021428571	0.153190014	0
ENSSSCG00000007493	72		3	0.021428571	0.153190014	0
ENSSSCG00000028696	73	FEN1	2	0.014285714	0.061904762	0
ENSSSCG00000017473	74	TOP2A	2	0.014285714	0.103806391	0.00012333
ENSSSCG00000016170	75	BARD1	2	0.014285714	0.036859324	0
ENSSSCG00000028169	76	NCAPG2	2	0.014285714	0.108072407	0
ENSSSCG00000027506	77	POLD3	2	0.014285714	0.06270872	0
ENSSSCG00000001837	78	FANCI	2	0.014285714	0.028809524	0
ENSSSCG00000015924	79	SPC25	2	0.014285714	0.119534632	0
ENSSSCG00000015604	80	NEK2	2	0.014285714	0.130401417	0
ENSSSCG00000036231	81		2	0.014285714	0.025714286	0
ENSSSCG00000003128	82	LIG1	2	0.014285714	0.061904762	0
ENSSSCG00000029039	83		2	0.014285714	0.036859324	0
ENSSSCG00000004466	84	TTK	2	0.014285714	0.144757536	0
ENSSSCG00000036183	85	MCIDAS	2	0.014285714	0.055500821	0
ENSSSCG00000036727	86	HIST1H3E	2	0.014285714	0.025714286	0
ENSSSCG00000008428	87	MSH2	2	0.014285714	0.068008048	0.010791367
ENSSSCG00000011309	88	KIF15	2	0.014285714	0.115172054	0
ENSSSCG00000010865	89	EXO1	2	0.014285714	0.05487013	0.009044193
ENSSSCG00000000683	90	CDCA3	2	0.014285714	0.139633375	0.003293692
ENSSSCG00000023886	91	RPA3	2	0.014285714	0.056806723	0
ENSSSCG00000025120	92	BORA	1	0.007142857	0.129332553	0
ENSSSCG00000021834	93	ERCC6L	1	0.007142857	0.129332553	0
ENSSSCG00000022149	94	RMI2	1	0.007142857	0.027880184	0
ENSSSCG00000044483	95		1	0.007142857	0.007142857	0
ENSSSCG00000031741	96		1	0.007142857	0.007142857	0
ENSSSCG00000040575	97	ISG15	1	0.007142857	0.007142857	0
ENSSSCG00000015897	98	IFIH1	1	0.007142857	0.007142857	0
ENSSSCG00000033178	99		1	0.007142857	0.007142857	0
ENSSSCG00000041146	100		1	0.007142857	0.023376623	0
ENSSSCG00000023737	101	CSF2	1	0.007142857	0.007142857	0
ENSSSCG00000023031	102	TNNT2	1	0.007142857	0.007142857	0
ENSSSCG00000026326	103	CCNF	1	0.007142857	0.129332553	0
ENSSSCG00000029066	104	IDI1	1	0.007142857	0.007142857	0
ENSSSCG00000044013	105		1	0.007142857	0.023376623	0
ENSSSCG00000000002	106	GTSE1	1	0.007142857	0.129332553	0
ENSSSCG00000035991	107	CENPM	1	0.007142857	0.023359073	0
ENSSSCG00000004105	108	NUP43	1	0.007142857	0.007142857	0
ENSSSCG00000008677	109		1	0.007142857	0.129332553	0
ENSSSCG00000038543	110	CENPA	1	0.007142857	0.12044711	0
ENSSSCG00000008159	111	IL18R1	1	0.007142857	0.007142857	0
ENSSSCG00000007424	112	TNNC2	1	0.007142857	0.007142857	0
ENSSSCG00000005203	113	IL33	1	0.007142857	0.007142857	0
ENSSSCG00000004607	114	PYGO1	1	0.007142857	0.023376623	0
ENSSSCG00000032434	115	PLAUR	1	0.007142857	0.007142857	0
ENSSSCG00000035756	116		1	0.007142857	0.007142857	0
ENSSSCG00000002855	117	CCNE1	1	0.007142857	0.05487013	0
ENSSSCG00000039365	118		1	0.007142857	0.007142857	0
ENSSSCG00000001437	119	AGER	1	0.007142857	0.007142857	0
ENSSSCG00000035598	120	EDN1	1	0.007142857	0.007142857	0
ENSSSCG00000050094	121		1	0.007142857	0.007142857	0
ENSSSCG00000000685	122	TPI1	1	0.007142857	0.007142857	0
ENSSSCG00000008949	123	AFP	1	0.007142857	0.007142857	0
ENSSSCG00000009477	124	EDNRB	1	0.007142857	0.007142857	0
ENSSSCG00000009671	125	PBK	1	0.007142857	0.129332553	0
ENSSSCG00000031680	126	GGPS1	1	0.007142857	0.007142857	0
ENSSSCG00000010184	127	AGT	1	0.007142857	0.007142857	0
ENSSSCG00000010312	128	PLAU	1	0.007142857	0.007142857	0
ENSSSCG00000011799	129	AHSG	1	0.007142857	0.007142857	0
ENSSSCG00000035893	130		1	0.007142857	0.007142857	0
ENSSSCG00000013223	131	NUP160	1	0.007142857	0.007142857	0
ENSSSCG00000013332	132	KIF18A	1	0.007142857	0.113514902	0
ENSSSCG00000000136	133	CSF2RB	1	0.007142857	0.007142857	0
ENSSSCG00000036584	134	HAUS8	1	0.007142857	0.007142857	0
ENSSSCG00000014791	135	RRM1	1	0.007142857	0.007142857	0
ENSSSCG00000016835	136	SKP2	1	0.007142857	0.129332553	0
ENSSSCG00000017342	137	KIF18B	1	0.007142857	0.121373626	0
ENSSSCG00000017571	138	EME1	1	0.007142857	0.027880184	0
ENSSSCG00000018080	139	ATP8	1	0.007142857	0.036734694	0
ENSSSCG00000013659	140	DNMT1	1	0.007142857	0.023376623	0
